# Supplementary material for: Influenza-Induced Interferon Lambda Response Is Associated With Longer Time to Delivery Among Pregnant Kenyan Women
Source: Front Immunol. 2020 Mar 17;11:452. doi: 10.3389/fimmu.2020.00452 (PMC7089959; doi:10.3389/fimmu.2020.00452)
Supplement: Supplementary file 2 [file Presentation_1.zip]

Archive with 11 entries (11 files):
- CaseControl_Microarray_Combined.pdf
- __MACOSX/._CaseControl_Microarray_Combined.pdf
- CaseControl_Microarray_Stim.pdf
- __MACOSX/._CaseControl_Microarray_Stim.pdf
- CaseControl_Microarray_Unstim.pdf
- __MACOSX/._CaseControl_Microarray_Unstim.pdf
- TimeToDelivery_Microarray_H1N1.pdf
- __MACOSX/._TimeToDelivery_Microarray_H1N1.pdf
- TimeToDelivery_Microarray_Mock.pdf
- TimeToDelivery_qPCR_H1N1.pdf
- TimeToDelivery_qPCR_Mock.pdf
